# Supplementary material for: Inorganic nanosheets facilitate humoral immunity against medical implant infections by modulating immune co-stimulatory pathways
Source: Nat Commun. 2022 Aug 18;13:4866. doi: 10.1038/s41467-022-32405-x (PMC9388665; doi:10.1038/s41467-022-32405-x)
Supplement: Supplementary file 4 — Source Data [file 41467_2022_32405_MOESM4_ESM.xlsx]

## Sheet: Figure 2d
Raman spectra of bulk MPS and MPS NSs
Wavelength (nm)	MPS NSs	Bulk MPS
949.725	78.7087	-63.9393
948.961	194.356	216.557
948.195	77.6458	72.8196
947.43	118.719	72.594
946.664	70.6865	139.305
945.898	-108.169	-43.3357
945.133	-56.5252	-30.5533
944.367	86.5023	21.1977
943.602	-36.9232	91.0149
942.836	59.4366	88.5593
942.07	76.8253	24.2404
941.303	161.02	-46.4076
940.537	23.8759	-241.432
939.77	-105.526	126.337
939.004	-119.649	-67.6494
938.236	116.694	89.2834
937.471	-17.5577	31.5152
936.703	39.5735	85.1423
935.936	-55.3382	35.08
935.17	-21.4231	47.7626
934.402	-49.4414	95.417
933.635	-139.399	-158.212
932.867	-45.2518	-23.3769
932.1	-155.193	-182.876
931.332	-53.4334	-96.1517
930.562	27.8255	1.12974
929.795	-43.0492	-74.6328
929.027	17.9314	327.617
928.258	-0.504251	82.4587
927.49	-164.128	97.0853
926.721	-12.568	215.637
925.953	-134.289	164.646
925.184	103.991	82.6018
924.416	-97.0418	-113.546
923.646	72.1688	67.4106
922.877	-7.59826	151.493
922.107	-80.3775	17.7213
921.338	-90.8793	22.2628
920.568	78.368	9.49932
919.799	43.6584	-30.9394
919.029	-60.1666	28.7969
918.26	1.83466	-167.187
917.488	188.126	34.0764
916.719	160.161	179.934
915.949	-2.53468	66.6946
915.178	-6.44126	170.927
914.408	27.5185	171.47
913.637	-4.20461	-66.2067
912.865	-11.8782	17.0127
912.094	101.08	127.702
911.324	20.685	120.951
910.553	157.469	20.9795
909.781	4.39636	-79.0726
909.01	-38.4499	172.467
908.238	159.864	72.1841
907.467	113.235	219.97
906.693	97.4714	12.6477
905.922	-42.5037	294.515
905.15	65.4218	90.4307
904.377	56.0275	196.282
903.605	177.308	71.2305
902.832	191.627	187.119
902.061	123.127	20.5397
901.287	81.997	67.2967
900.514	188.667	-16.8642
899.74	23.2848	191.34
898.969	29.7726	168.844
898.195	-46.4857	159.994
897.422	83.4273	20.3378
896.648	-31.0264	-23.1199
895.873	19.3785	-63.2429
895.1	76.4484	-58.7965
894.326	6.15054	-130.077
893.551	-57.4443	73.4358
892.777	29.9549	46.5836
892.004	93.0925	-0.982495
891.229	-8.82467	126.507
890.453	29.8894	113.063
889.68	40.9486	30.8535
888.904	48.3885	99.5997
888.129	113.991	89.2878
887.354	110.774	48.0004
886.578	138.263	34.0773
885.803	83.2557	78.3775
885.027	79.546	136.29
884.252	-54.6177	132.378
883.475	92.2184	172.952
882.699	-86.7669	158.589
881.924	70.0125	-82.0309
881.146	79.2474	133.078
880.371	-7.57521	228.136
879.594	25.371	66.2016
878.816	-20.5928	-95.7387
878.041	-22.145	-55.6659
877.264	72.0257	56.2276
876.486	-73.5513	195.411
875.709	112.762	-38.5253
874.932	52.5456	-2.12053
874.154	-59.0688	-143.662
873.377	-37.3489	67.1023
872.598	-5.48608	-40.2822
871.82	-103.64	119.03
871.043	163.937	223.559
870.264	-6.16958	-116.308
869.486	1.42055	-80.1724
868.707	-301.997	55.0111
867.928	-96.377	-35.3337
867.15	-78.7316	-36.8584
866.371	-122.632	-89.6183
865.592	-60.7287	35.1708
864.812	-169.578	81.3956
864.033	-32.6975	1.31817
863.254	100.681	-0.246226
862.475	56.5639	73.25
861.693	-76.2728	-57.9458
860.914	39.8945	-110.644
860.135	183.277	-74.6562
859.354	-184.821	-96.6286
858.574	142.586	85.9435
857.793	-92.4798	33.3086
857.012	6.46296	1.1565
856.232	-95.6198	37.1742
855.451	-17.1492	175.388
854.67	-13.6232	146.703
853.889	-129.262	90.8165
853.107	10.4809	24.7669
852.326	20.8493	-85.4755
851.543	31.2212	90.2147
850.762	-16.2135	-13.1264
849.98	-73.8075	-65.3652
849.197	28.4952	-63.1269
848.416	21.9905	47.9693
847.633	39.3132	-109.531
846.852	-1.10308	15.2142
846.068	-41.4731	24.4014
845.285	88.1243	37.0293
844.502	37.6603	39.5068
843.719	-2.54044	-83.6519
842.936	137.33	54.7922
842.152	-18.2074	104.949
841.369	-48.0116	-150.406
840.586	153.074	134.081
839.803	24.9653	28.2413
839.018	144.655	-9.64313
838.234	-85.0361	213.756
837.449	-50.0184	60.6391
836.666	-42.0547	199.272
835.881	13.4407	222.634
835.096	-15.7514	42.6483
834.311	-116.025	-120.268
833.525	14.2518	45.633
832.74	36.1497	1.47225
831.955	-46.8821	72.556
831.17	46.3174	113.19
830.385	14.2867	82.7577
829.6	83.9242	59.1652
828.812	-2.08295	208.27
828.027	47.4141	25.7199
827.24	174.802	-34.8918
826.455	129.717	12.8263
825.668	23.8576	16.6179
824.881	107.51	101.625
824.096	-31.9107	176.508
823.309	-5.54656	68.8824
822.521	81.7442	-14.9886
821.734	40.6964	49.9083
820.947	47.0648	-131.795
820.158	104.194	21.0375
819.371	252.596	32.0177
818.584	29.6214	171.356
817.795	141.046	54.1278
817.008	110.774	142.883
816.219	124.483	-78.8071
815.432	23.5774	84.2689
814.643	179.186	55.0551
813.854	166.2	-85.3999
813.064	75.7645	205.875
812.275	120.324	1.48108
811.486	151.485	23.0553
810.697	-120.58	41.2962
809.908	-136.356	-7.81791
809.119	77.0601	20.6144
808.328	-49.7021	52.4523
807.539	-1.19802	208.914
806.748	-13.2216	-18.4733
805.959	-52.0714	141.386
805.168	-33.5947	109.384
804.379	8.52767	124.534
803.588	138.203	55.61
802.797	-7.90618	40.5664
802.006	47.9209	35.6504
801.215	113.906	151.817
800.424	-65.4568	120.048
799.633	78.0131	111.849
798.84	103.897	26.3963
798.049	-11.2569	-55.6452
797.258	65.196	131.11
796.465	4.00253	-65.0556
795.672	43.6548	-66.3616
794.881	-30.7765	113.642
794.088	39.2399	162.695
793.295	85.816	0.317104
792.502	159.295	-61.319
791.709	78.503	28.0486
790.916	-55.8486	-224.72
790.123	41.3123	203.371
789.33	78.1564	306.089
788.537	51.3646	76.9151
787.742	-89.2978	-4.68547
786.949	-22.089	61.1836
786.154	-78.7965	-20.3659
785.361	-128.724	95.7382
784.566	146.278	74.5052
783.771	-107.794	106.857
782.979	-53.7336	32.0664
782.184	-93.3499	171.522
781.389	0.956159	120.182
780.594	-51.9325	-28.1636
779.797	-94.7112	-142.995
779.002	16.4125	180.322
778.207	-53.0226	25.3539
777.412	181.835	-2.52167
776.615	65.6921	46.4912
775.82	-67.0781	-98.3548
775.023	-19.3318	30.8289
774.227	-108.528	-20.4343
773.43	39.4755	75.2652
772.635	-42.9549	30.6608
771.838	-55.2076	166.351
771.041	-10.6821	131.741
770.244	30.5161	-113.115
769.445	-51.7241	55.8531
768.648	-90.5469	-65.4963
767.852	-149.345	113.361
767.053	-118.058	-24.6537
766.256	-53.4316	40.7317
765.457	57.8585	-80.5876
764.66	25.8085	74.7253
763.861	-129.496	-13.2756
763.062	-24.8812	71.9679
762.264	49.7256	140.501
761.465	100.999	42.4788
760.666	-87.4603	-8.91788
759.867	-119.39	-126.895
759.068	-34.8199	54.6802
758.268	-26.8091	-146.496
757.469	-22.1361	-34.9056
756.67	-103.948	-73.0644
755.869	90.292	35.0934
755.07	124.849	-33.045
754.27	59.6638	-121.125
753.469	-22.1232	73.3038
752.668	-103.89	44.9905
751.867	-59.391	-33.1767
751.066	81.4034	24.8418
750.266	49.4364	-3.53838
749.465	47.3471	-144.831
748.664	75.117	-43.7634
747.861	53.0758	-161.817
747.061	110.657	38.6997
746.258	-77.3128	3.55385
745.457	-182.312	-61.4715
744.654	64.2482	-36.9551
743.852	71.9505	73.728
743.051	-36.4123	177.697
742.248	166.802	69.4738
741.445	147.88	236.304
740.643	16.2864	45.2154
739.84	43.7117	182.104
739.035	11.4831	120.201
738.232	9.02801	5.30403
737.43	234.964	79.119
736.625	-52.2532	152.876
735.822	-104.446	140.526
735.018	111.343	131.46
734.213	62.3712	23.1274
733.408	13.3777	-12.4359
732.605	30.4897	37.949
731.801	-18.5637	32.0845
730.996	54.6551	221.204
730.189	74.9293	26.8789
729.385	25.7621	37.4434
728.58	2.995	-31.3087
727.775	-89.1667	190.573
726.969	-125.201	105.25
726.164	-49.0251	-13.0894
725.357	83.188	205.269
724.551	99.7955	152.903
723.746	96.5478	113.722
722.939	-45.2955	-44.2257
722.133	-38.7174	147.464
721.326	63.4339	137.903
720.52	79.7759	78.8646
719.711	188.355	194.524
718.904	234.221	53.0564
718.098	158.106	99.4263
717.289	68.7927	33.7524
716.482	-53.4753	228.269
715.674	-1.22179	93.3942
714.867	44.3717	63.8987
714.059	175.477	100.227
713.25	115.601	1.58949
712.441	82.0169	-4.90251
711.633	-60.1667	159.65
710.824	-113.544	-27.8089
710.016	250.667	-11.3342
709.207	6.45458	-31.0503
708.396	-99.6586	225.338
707.588	53.8432	106.955
706.777	88.9432	-119.827
705.969	189.678	11.5398
705.158	66.9767	-37.8045
704.348	213.543	70.4788
703.539	123.613	44.0929
702.729	148.552	162.137
701.918	117.638	-41.5
701.107	53.8725	17.4281
700.297	104.9	50.0775
699.484	-4.86016	7.26782
698.674	55.8946	-186.382
697.863	87.068	46.2541
697.051	46.0627	-45.7242
696.24	-24.4693	-65.5754
695.428	-0.001527	-95.2529
694.615	86.6518	169.916
693.803	-3.64543	41.9331
692.99	168.022	54.8089
692.18	-33.6652	133.155
691.365	56.0099	80.5366
690.553	-31.1226	96.663
689.74	176.224	-80.2715
688.928	-5.85827	181.238
688.113	129.353	56.693
687.301	9.39833	63.0025
686.486	72.5389	20.2717
685.674	8.13062	78.8933
684.859	-82.4412	0.233513
684.045	-48.85	62.1141
683.23	89.2297	-29.5683
682.416	21.4424	221.748
681.602	-26.7621	103.959
680.787	137.238	64.5833
679.973	121.6	38.2893
679.158	-122.522	28.3331
678.342	8.66024	-59.9183
677.527	-3.7827	37.8277
676.711	0.051849	-4.70479
675.896	23.4233	-11.3386
675.08	-51.0614	-96.2041
674.264	-50.572	118.876
673.447	-50.111	95.9693
672.631	-10.5769	-99.6121
671.814	58.2349	79.5496
670.998	-94.4945	79.5116
670.182	-97.3877	33.8995
669.365	-103.56	99.0225
668.547	82.301	-119.064
667.73	-37.8606	-83.1907
666.912	1.44261	-70.0866
666.096	66.741	53.6415
665.277	18.1465	53.7431
664.459	-46.7071	-20.9299
663.641	-59.5302	-24.0219
662.822	41.4095	-23.8401
662.004	28.5417	-75.6365
661.186	113.147	-65.6502
660.367	58.0078	35.3218
659.549	-166.025	-42.37
658.729	2.96057	3.40189
657.91	-55.406	-9.26603
657.09	22.5764	56.0087
656.271	55.0864	-73.453
655.451	-210.96	72.9833
654.631	158.966	21.4878
653.811	107.07	112.759
652.99	90.8616	-19.7431
652.17	-61.5217	-45.169
651.35	97.354	4.00193
650.529	129.764	-63.4958
649.709	-64.6682	121.812
648.887	-38.7257	-152.965
648.066	-54.8962	-9.76342
647.244	-161.741	33.0221
646.424	-28.9375	140.572
645.602	-25.6756	34.4592
644.779	-28.8839	-181.624
643.957	-35.3222	129.859
643.135	-41.7524	62.7239
642.312	-35.2352	21.5223
641.49	58.6037	-3.46295
640.668	-48.0527	-57.5081
639.844	-99.7073	-40.3776
639.021	26.4356	76.9638
638.199	-31.651	-64.2224
637.375	-2.47799	130.681
636.551	-115.43	89.7397
635.729	-5.48534	-122.323
634.904	33.3889	-53.3584
634.08	-60.0936	-36.0421
633.256	-82.5185	71.669
632.432	1.56895	63.1981
631.607	-49.8644	174.132
630.783	1.95894	-27.8344
629.957	-62.3249	31.5382
629.133	157.182	132.827
628.309	-65.0291	108.38
627.482	122.193	-44.9462
626.656	-93.4442	43.4998
625.832	61.5352	61.0527
625.006	-34.7811	-14.7802
624.18	-127.818	-42.2487
623.354	126.95	-79.3379
622.527	46.8385	-77.7552
621.701	50.4644	46.1601
620.875	-10.2482	31.6801
620.047	15.9502	120.193
619.221	-76.852	18.9046
618.393	103.767	-37.2878
617.566	-159.385	96.27
616.738	114.456	62.6369
615.91	-19.9828	9.75576
615.084	-151.127	217.206
614.256	0.536161	-18.773
613.428	-133.725	124.407
612.6	104.638	23.4707
611.771	-0.640524	108.831
610.941	154.182	162.083
610.113	-28.0454	64.47
609.285	1.62376	-39.5033
608.455	89.0559	-21.4888
607.627	-92.9714	28.6066
606.797	-40.7808	165.3
605.967	-33.4756	-53.9666
605.137	18.7358	178.9
604.307	-76.4885	4.6217
603.477	91.1303	64.3653
602.646	-7.22128	114.487
601.816	57.8634	183.823
600.986	65.3002	51.3733
600.156	165.62	133.528
599.324	70.6362	-88.4694
598.494	-203.527	6.50515
597.662	-151.14	219.867
596.832	26.0368	132.388
596	-14.3592	89.7453
595.168	50.8297	47.1264
594.336	-120.608	-88.2005
593.504	8.56674	249.693
592.672	-121.193	92.0163
591.84	-7.9984	142.132
591.008	-70.5567	-111.307
590.174	74.5744	127.319
589.342	56.786	116.723
588.508	118.857	201.939
587.676	-45.7467	105.134
586.842	-92.162	84.9834
586.008	27.414	154.198
585.174	-105.103	-38.2566
584.342	-122.702	129.836
583.508	-92.4319	-40.2175
582.672	-46.2103	3.45236
581.838	-31.8685	-23.0485
581.004	55.8022	26.9574
580.17	0.04379	-117.467
579.334	-74.7932	-182.177
578.5	-82.6817	-42.991
577.664	110.109	118.433
576.828	22.6088	-0.446224
575.994	-160.354	-77.9083
575.158	-21.7273	-15.2825
574.322	-35.9037	25.028
573.486	80.4001	84.4015
572.65	-26.0197	76.9305
571.814	45.7343	-22.7927
570.977	-70.1519	77.8597
570.141	1.60742	51.2717
569.305	44.7408	-38.8994
568.467	113.293	-62.3033
567.629	67.4356	15.9656
566.793	88.3229	119.593
565.955	-5.13738	162.816
565.117	57.0559	-149.675
564.279	-45.8706	33.2456
563.441	105.206	168.456
562.604	15.0184	214.722
561.766	-43.3956	159.405
560.928	47.3287	15.2542
560.088	1.62756	115.381
559.25	-97.9644	120.297
558.41	78.3363	280.555
557.572	-24.3965	92.0086
556.732	82.0959	-4.57048
555.893	26.9369	25.6132
555.053	89.023	131.793
554.213	56.0564	54.1826
553.373	108.61	198.26
552.533	18.6549	-21.8802
551.693	-1.62172	182.243
550.854	126.866	120.385
550.012	65.4295	-33.245
549.172	73.6184	9.30678
548.33	37.5117	7.52895
547.49	4.57688	227.097
546.648	3.26701	174.617
545.807	58.8555	270.708
544.965	101.771	170.759
544.123	-104.992	171.938
543.281	-27.3245	217.315
542.439	-16.0353	158.393
541.598	105.779	134.199
540.756	180.169	176.289
539.912	128.235	54.1634
539.07	120.5	-17.4547
538.227	11.7667	239.129
537.385	-2.28	79.0811
536.541	138.238	20.0092
535.697	67.3698	-13.8468
534.854	-22.406	56.3328
534.01	-61.7192	16.0996
533.166	18.7477	180.731
532.322	86.5595	291.684
531.479	-116.65	197.744
530.633	181.096	163.661
529.789	-18.9391	227.188
528.943	55.0514	133.201
528.1	94.3618	316.269
527.254	51.792	165.561
526.408	-0.222536	156.495
525.564	136.559	216.615
524.719	141.134	229.485
523.873	133.105	188.839
523.027	-7.02303	192.195
522.182	164.152	85.4658
521.334	49.1747	41.6115
520.488	6.50873	277.451
519.643	186.939	151.796
518.795	172.491	183.236
517.947	10.3937	76.4182
517.102	17.9231	214.557
516.254	182.416	63.739
515.406	171.025	170.359
514.559	96.8404	204.711
513.711	129.354	260.979
512.863	208.891	169.729
512.016	166.038	169.444
511.168	-86.9469	197.349
510.318	-29.4381	218.937
509.471	49.971	218.534
508.621	204.547	224.366
507.773	11.1953	98.5421
506.924	49.7438	182.654
506.074	81.9884	69.3498
505.227	42.1647	181.553
504.377	108.794	212.267
503.527	53.277	293.028
502.676	57.2267	502.059
501.826	120.614	401.159
500.977	174.568	247.077
500.127	78.3206	143.076
499.275	35.2551	189.215
498.426	117.27	163.384
497.574	27.2724	109.397
496.723	-3.32066	227.326
495.873	19.2091	223.297
495.021	210.436	147.378
494.17	64.1739	183.928
493.318	-88.2974	67.3923
492.467	-22.1338	222.562
491.613	-43.4393	12.352
490.762	94.4494	11.3479
489.91	-117.283	-24.0078
489.057	17.407	-90.5736
488.205	-47.6332	89.3284
487.352	-78.3574	228.593
486.498	81.1466	152.606
485.646	-68.0994	11.154
484.793	-64.5554	-83.4987
483.939	-14.2747	195.88
483.086	-104.253	70.0377
482.232	101.768	56.3909
481.377	67.8439	52.082
480.523	-99.9899	-36.3234
479.67	6.24033	27.8688
478.814	106.19	-48.0645
477.961	78.4838	62.7755
477.105	-51.9156	-19.3736
476.25	-64.0407	22.9559
475.395	14.0443	217.689
474.539	51.6635	-16.8528
473.686	-106.63	-126.926
472.828	-75.2292	-41.0968
471.973	-31.405	78.8891
471.117	-186.49	31.0139
470.262	-124.019	107.442
469.404	-92.6377	-207.576
468.549	-188.604	-47.2646
467.691	-48.5311	-64.0136
466.836	13.8798	-55.9123
465.979	-172.059	-4.34954
465.121	-202.744	-83.1457
464.264	-72.058	-186.725
463.406	30.6661	-144.447
462.549	-170.605	-120.783
461.691	-98.8904	-47.4982
460.834	28.619	-110.65
459.975	38.2929	24.6302
459.117	-116.28	4.90972
458.258	-53.8718	25.4968
457.4	-62.7223	15.1135
456.541	-6.50698	206.09
455.682	-111.332	0.611096
454.822	56.3799	42.9362
453.963	13.5416	-140.719
453.104	-26.1613	99.7505
452.244	-72.0128	67.8351
451.385	36.8752	100.929
450.525	-8.91674	78.3583
449.664	-60.8513	46.5459
448.805	-97.2717	-28.5153
447.943	-78.0027	-38.5953
447.084	-160.706	10.0865
446.223	-42.4764	-18.476
445.361	-26.2184	33.3384
444.5	-34.6434	143.86
443.641	15.657	13.4678
442.777	-57.5469	136.374
441.916	-44.2344	18.4564
441.055	-64.8413	17.9176
440.193	53.479	91.4858
439.33	17.5164	100.27
438.469	-58.4909	-103.772
437.605	-29.557	-88.704
436.744	2.49777	15.8288
435.881	22.2523	9.37139
435.018	66.709	-80.2694
434.154	-45.9837	-21.8955
433.291	91.0097	101.21
432.428	-46.1883	-28.3105
431.564	-13.8707	82.5203
430.701	9.24897	51.6947
429.838	72.4406	-65.2832
428.973	3.29085	-19.0088
428.109	-31.9197	-175.841
427.244	-100.91	42.8608
426.379	67.0837	-141.509
425.516	-63.304	24.9078
424.65	12.4717	68.2977
423.785	-34.7161	16.4031
422.92	16.551	-4.67652
422.055	3.3123	-37.989
421.189	-126.637	-74.3089
420.322	-41.3998	43.0671
419.457	83.8007	56.0045
418.592	-48.9726	-35.4327
417.725	183.782	121.951
416.857	106.43	122.753
415.992	173.438	16.1744
415.125	99.3159	23.2462
414.258	-63.6951	11.9613
413.391	141.549	-23.8054
412.523	190.355	14.1095
411.656	67.4806	-18.4646
410.789	82.6855	19.5466
409.92	48.9059	36.1469
409.053	125.533	61.9865
408.186	3.024	139.963
407.316	49.1263	184.272
406.447	-11.9308	69.3427
405.58	18.9689	92.3168
404.711	111.159	26.5508
403.842	169.703	175.151
402.973	115.042	17.6853
402.104	118.606	-50.9235
401.234	-70.517	97.7691
400.365	226.851	-56.3686
399.494	96.0107	-8.54121
398.625	66.1784	-110.512
397.754	180.102	-83.9862
396.885	31.1752	80.1166
396.014	172.676	-159.165
395.143	130.858	-1.1127
394.273	165.471	7.24021
393.402	145.154	-88.1944
392.531	179.857	-91.9368
391.658	245.13	17.3368
390.787	47.9165	28.9319
389.916	369.625	-63.1916
389.045	319.009	43.0929
388.172	106.777	-18.394
387.301	330.812	51.3285
386.428	280.357	2.14689
385.555	318.372	-50.0223
384.684	109.493	99.0432
383.811	184.162	248.099
382.938	295.396	189.935
382.064	351.776	159.248
381.191	313.736	171.252
380.316	385.367	152.841
379.443	383.911	73.566
378.57	458.572	33.9278
377.695	368.874	116.084
376.822	449.616	18.696
375.947	487.747	91.7525
375.072	325.112	256.059
374.197	387.583	-29.7658
373.322	364.892	52.4516
372.447	439.481	143.778
371.572	365.1	286.759
370.697	582.458	86.3159
369.822	347.019	195.864
368.947	521.729	28.9613
368.07	602.202	-16.3745
367.195	570.259	-49.5456
366.318	471.511	-28.0406
365.441	573.089	78.4506
364.564	516.781	87.7955
363.689	466.509	15.2093
362.812	555.751	148.94
361.936	614.572	270.485
361.057	679.377	79.6609
360.18	480.324	195.101
359.303	748.073	92.2462
358.426	606.515	313.691
357.547	534.623	-16.4061
356.668	520.23	262.516
355.791	551.176	226.31
354.912	515.396	193.137
354.033	476.497	347.669
353.154	464.746	402.225
352.275	422.619	217.647
351.396	555.887	244.922
350.518	483.257	160.222
349.639	661.569	235.831
348.758	543.313	269.047
347.879	458.214	265.922
346.998	478.798	178.126
346.119	490.147	144.716
345.238	489.24	241.217
344.357	418.675	259.084
343.477	586.58	147.011
342.596	237.822	270.487
341.715	369.086	182.504
340.834	400.48	115.63
339.953	250.563	181.523
339.072	387.163	147.748
338.189	408.839	264.781
337.309	363.921	330.413
336.426	354.97	242.15
335.543	240.245	108.621
334.662	239.876	228.294
333.779	236.23	170.019
332.896	256.427	220.173
332.014	321.535	288.303
331.131	220.66	259.927
330.248	252.05	65.8313
329.363	99.4436	287.261
328.48	166.369	189.391
327.596	76.4285	67.3895
326.713	106.586	35.6142
325.828	202.584	193.308
324.943	153.814	-22.1755
324.061	98.7159	240.521
323.176	187.607	199.306
322.291	20.5582	112.901
321.406	144.767	113.586
320.52	16.0934	183.28
319.635	106.437	93.5808
318.75	247.418	123.959
317.863	63.549	-59.0378
316.979	137.604	190.321
316.092	181.167	211.286
315.205	101.214	55.0157
314.32	80.8984	111.751
313.434	-53.8958	99.3208
312.547	53.8988	32.7624
311.66	20.221	65.07
310.771	22.0419	157.2
309.885	5.41971	123.231
308.998	-41.6595	-51.7524
308.109	-176.157	-49.9932
307.223	75.451	38.5125
306.334	-137.927	27.9725
305.447	-174.995	8.30195
304.559	50.9094	-59.4291
303.67	-41.1757	-121.3
302.781	-29.0034	-48.6012
301.893	-20.3832	2.96144
301.004	-24.2979	9.4605
300.113	-34.8062	-44.0404
299.225	-75.7594	-28.8865
298.336	-42.5214	30.9535
297.445	-90.6608	-169.515
296.557	-106.457	-14.3487
295.666	-110.948	-26.7811
294.775	36.3343	-66.2712
293.885	30.572	-52.1429
292.994	-53.4785	-17.2842
292.104	-129.178	-72.2011
291.213	-187.579	-85.4706
290.322	-88.4009	-51.149
289.43	-82.4992	-112.529
288.539	-5.59791	-150.182
287.646	-30.8916	-176.073
286.756	-104.52	161.765
285.863	26.8982	-25.5686
284.971	-63.062	64.2725
284.078	-28.4882	4.85157
283.188	-63.1137	-39.813
282.293	89.1509	-51.8854
281.4	-36.3531	1.41755
280.508	34.0547	15.7972
279.615	-45.189	137.196
278.721	-59.7059	-116.792
277.828	26.33	-120.8
276.934	-61.1032	-95.2393
276.039	-6.42223	-16.3101
275.146	145.74	56.4713
274.252	38.2385	87.3882
273.357	117.368	-57.3373
272.463	121.376	71.3459
271.568	77.0566	39.2812
270.672	76.4776	111.054
269.777	268.356	129.154
268.881	123.596	105.463
267.986	28.7063	34.1008
267.09	212.121	96.2068
266.195	192.891	6.71656
265.299	89.6772	89.238
264.402	344.822	153.749
263.506	210.384	57.8393
262.609	179.048	62.6641
261.713	-19.1518	123.675
260.814	202.919	148.894
259.918	299.706	170.995
259.021	377.889	62.5054
258.123	342.534	90.2035
257.225	208.635	141.438
256.328	260.757	-2.99505
255.43	175.728	98.2821
254.531	282.435	252.669
253.633	83.3923	1.25255
252.734	114.54	164.185
251.834	263.163	87.1795
250.936	233.565	16.0074
250.037	132.232	92.6341
249.137	278.494	38.9411
248.238	202.312	26.5603
247.338	69.1226	-186.996
246.438	109.64	42.7651
245.537	161.235	41.8132
244.637	120.498	79.1515
243.736	152.912	-72.6892
242.836	152.122	53.0295
241.936	-26.5253	134.298
241.035	-13.9027	91.4425
240.133	-49.3323	16.011
239.232	-203.307	-86.0182
238.33	-63.0015	50.8442
237.428	106.092	19.431
236.525	-76.4608	100.008
235.623	50.0168	127.399
234.721	-124.854	30.8916
233.818	141.823	-3.75827
232.916	157.336	-8.99721
232.014	-104.661	44.6204
231.109	12.6801	-72.7051
230.207	-73.6141	42.6254
229.303	27.8567	-92.4261
228.4	-156.605	122.841
227.496	-82.6819	202.571
226.592	-82.8421	376.384
225.688	-30.5314	335.345
224.783	-75.7602	411.936
223.879	60.8938	691.364
222.975	88.2883	1141.17
222.068	82.7623	1834.7
221.164	394.386	3391.91
220.258	673.02	6182.42
219.354	883.791	9635.64
218.447	1167.39	12088.9
217.541	1174.55	11924.9
216.635	823.275	8978.17
215.729	395.563	5815.46
214.822	334.569	3857.18
213.916	346.713	2319.27
213.008	173.683	1339.3
212.102	74.0233	796.752
211.193	-108.024	503.651
210.287	-84.7761	219.541
209.379	37.8125	70.3843
208.471	280.386	135.237
207.562	-98.2459	167.901
206.654	-63.8069	62.9627
205.746	87.7236	-0.865768
204.838	34.2663	75.929
203.93	-19.1398	41.5483
203.02	35.6332	-39.5812
202.111	14.5681	14.0206
201.201	-6.55353	-31.7856
200.291	22.1838	-77.4739
199.383	92.1719	-61.6152
198.473	188.456	-33.9892
197.562	153.397	-99.786
196.652	71.8433	94.612
195.74	-91.3721	-8.95159
194.83	23.4117	-18.8608
193.92	53.7873	-31.5587
193.008	-20.7649	-14.9498
192.098	121.251	138.995
191.186	117.538	1.17089
190.273	88.0027	-69.3474
189.361	-57.7343	-125.105
188.449	97.4582	55.5313
187.537	439.704	2.98907
186.625	278.045	-2.73399
185.713	364.751	55.8211
184.799	140.087	-98.2138
183.887	149.354	-158.775
182.973	-114.662	-21.1128
182.059	41.4267	-69.7003
181.146	20.7175	65.3344
180.232	175.233	89.8623
179.318	83.0894	85.4567
178.404	180.874	-102.057
177.488	-52.3183	71.3539
176.574	113.972	-8.11268
175.66	71.705	217.921
174.744	131.931	435.305
173.828	262.776	859.118
172.914	22.707	1256.8
171.998	-4.39424	1541.19
171.082	164.062	1677.52
170.166	286.963	1509.11
169.25	30.5116	1076.78
168.332	-39.1875	766.717
167.416	121.532	541.146
166.5	-146.139	379.686
165.582	-64.7002	273.582
164.664	-34.4234	164.815
163.748	98.5011	21.5049
162.83	-132.867	174.082
161.912	378.818	190.576
160.994	112.027	268.09
160.076	23.1554	337.061
159.156	-307.923	359.838
158.238	-6.4657	275.667
157.318	-51.4817	576.689
156.4	144.929	874.865
155.48	47.1472	892.415
154.561	83.5766	913.019
153.641	-162.339	609.868
152.721	-135.266	356.169
151.801	40.2923	244.39
150.881	-147.329	101.025
149.961	-44.8836	446.196
149.039	55.5687	600.692
148.119	50.1797	919.892
147.197	97.6632	1744.4
146.275	56.5703	2072.12
145.354	123.192	1568.6
144.432	0.205322	583.55
143.51	-165.168	415.489
142.588	-70.099	287.999
141.666	-78.1403	137.608
140.742	133.56	53.6942
139.82	115.276	67.9184
138.896	-32.1482	50.5292
137.975	377.095	-30.1427
137.051	-45.8597	183.093
136.127	-30.5301	-70.1963
135.203	-274.01	-61.3106
134.279	-4.80731	48.3769
133.354	-247.86	19.9415
132.43	113.476	-91.8595
131.504	66.1128	101.327
130.58	81.947	-50.6151
129.654	284.352	179.923
128.729	-174.796	240.794
127.803	285.376	-17.3214
126.877	112.67	72.3351
125.951	19.7438	-93.6808
125.025	144.246	-47.1107
124.1	55.2315	-46.5002
123.172	128.653	189.471
122.244	194.988	40.7803
121.318	44.7068	-165.237
120.391	242.721	21.7805
119.463	5.80027	73.9026
118.535	131.09	-17.3819
117.607	228.318	-2.60507
116.68	314.501	92.3633
115.75	375.01	147.133
114.822	369.733	78.6657
113.893	498.742	110.408
112.963	266.508	156.399
112.035	216.998	348.296
111.105	203.642	296.809
110.176	214.823	265.318
109.246	78.6283	213.767
108.314	46.3583	159.325
107.385	400.984	333.573
106.453	427.031	256.163
105.523	310.508	293.048
104.592	105.085	178.457
103.66	-200.757	41.035
102.729	-73.333	132.087
101.797	-344.067	80.3313
100.865	-222.466	-77.0184
99.9336	-171.462	-103.041
99	-120.395	-26.3521
98.0684	-74.8137	164.401
97.1348	-87.0882	158.343
96.2012	-633.401	-13.0107
95.2695	-590.553	38.0803
94.3359	-535.749	23.6845

## Sheet: Figure 2g
Thickness distribution analysis of MPS NSs
Profile	1	Profile	2	Profile	3	Profile	4	Profile	5	Profile	6
x	y	x	y	x	y	x	y	x	y	x	y
[m]	[m]	[m]	[m]	[m]	[m]	[m]	[m]	[m]	[m]	[m]	[m]
0	2.11662e-10	0	5.26823e-10	0	-1.3715e-10	0	1.28297e-10	0	-2.40562e-10	0	-2.75885e-10
2.00666e-08	2.76443e-10	1.95104e-08	2.66517e-10	1.9439e-08	-7.37106e-11	1.91424e-08	7.75125e-11	1.9733e-08	-1.78309e-10	1.9168e-08	-1.34954e-10
4.01331e-08	3.94386e-10	3.90208e-08	2.04084e-10	3.88779e-08	1.33588e-11	3.82848e-08	2.11316e-10	3.9466e-08	-2.44135e-10	3.8336e-08	-7.5479e-11
6.01997e-08	4.95453e-10	5.85312e-08	2.83936e-10	5.83169e-08	-1.49892e-10	5.74272e-08	1.28722e-10	5.9199e-08	-2.84753e-10	5.7504e-08	-1.93809e-10
8.02663e-08	5.68887e-10	7.80416e-08	7.70857e-10	7.77558e-08	-1.67684e-10	7.65697e-08	-1.47874e-10	7.8932e-08	-2.2813e-10	7.66721e-08	-1.86648e-10
1.00333e-07	5.29906e-10	9.7552e-08	2.808e-09	9.71948e-08	1.26217e-11	9.57121e-08	2.12294e-11	9.8665e-08	-2.31092e-10	9.58401e-08	-1.12513e-10
1.20399e-07	6.27898e-10	1.17062e-07	4.06682e-09	1.16634e-07	-1.1341e-10	1.14854e-07	-1.38919e-11	1.18398e-07	5.48993e-11	1.15008e-07	-1.71126e-11
1.40466e-07	1.61707e-09	1.36573e-07	4.0768e-09	1.36073e-07	-9.34259e-11	1.33997e-07	2.71143e-10	1.38131e-07	8.06152e-11	1.34176e-07	-4.12131e-11
1.60533e-07	3.72471e-09	1.56083e-07	4.16705e-09	1.55512e-07	-4.63259e-11	1.53139e-07	1.64282e-09	1.57864e-07	-1.42591e-10	1.53344e-07	9.14202e-11
1.80599e-07	4.6334e-09	1.75594e-07	3.98343e-09	1.74951e-07	-5.93914e-11	1.72282e-07	3.46937e-09	1.77597e-07	-1.62671e-10	1.72512e-07	4.49482e-10
2.00666e-07	4.40187e-09	1.95104e-07	3.63751e-09	1.9439e-07	-1.83094e-10	1.91424e-07	3.67222e-09	1.9733e-07	-1.74173e-10	1.9168e-07	2.63747e-09
2.20732e-07	4.44607e-09	2.14614e-07	3.43412e-09	2.13829e-07	-1.79976e-10	2.10567e-07	3.42462e-09	2.17063e-07	2.19994e-11	2.10848e-07	3.29944e-09
2.40799e-07	4.53369e-09	2.34125e-07	2.8142e-09	2.33268e-07	1.71634e-11	2.29709e-07	3.7276e-09	2.36796e-07	3.33529e-10	2.30016e-07	3.5112e-09
2.60865e-07	4.66874e-09	2.53635e-07	1.47389e-09	2.52706e-07	2.47718e-12	2.48851e-07	3.82067e-09	2.56529e-07	1.48304e-09	2.49184e-07	3.71547e-09
2.80932e-07	4.78829e-09	2.73146e-07	1.06759e-09	2.72145e-07	-5.61785e-11	2.67994e-07	3.85096e-09	2.76262e-07	2.78587e-09	2.68352e-07	3.6249e-09
3.00999e-07	4.83335e-09	2.92656e-07	9.45964e-10	2.91584e-07	1.1495e-09	2.87136e-07	3.96639e-09	2.95995e-07	3.22413e-09	2.8752e-07	3.50616e-09
3.21065e-07	5.07776e-09	3.12166e-07	9.02693e-10	3.11023e-07	3.49625e-09	3.06279e-07	4.03801e-09	3.15728e-07	3.43414e-09	3.06688e-07	3.59657e-09
3.41132e-07	4.71466e-09	3.31677e-07	9.54912e-10	3.30462e-07	3.66847e-09	3.25421e-07	3.94858e-09	3.35461e-07	3.57151e-09	3.25856e-07	3.66652e-09
3.61198e-07	4.8136e-09	3.51187e-07	1.5029e-09	3.49901e-07	3.84604e-09	3.44563e-07	3.69115e-09	3.55194e-07	3.63325e-09	3.45024e-07	3.67485e-09
3.81265e-07	4.73314e-09	3.70697e-07	1.73165e-09	3.6934e-07	3.98989e-09	3.63706e-07	3.80736e-09	3.74927e-07	3.59279e-09	3.64192e-07	3.58366e-09
4.01331e-07	4.86752e-09	3.90208e-07	1.65702e-09	3.88779e-07	3.64497e-09	3.82848e-07	3.70699e-09	3.9466e-07	3.57877e-09	3.8336e-07	2.47951e-09
4.21398e-07	5.00548e-09	4.09718e-07	1.29451e-09	4.08218e-07	3.86377e-09	4.01991e-07	3.63389e-09	4.14393e-07	3.63633e-09	4.02528e-07	4.36338e-10
4.41465e-07	4.95135e-09	4.29229e-07	1.19483e-09	4.27657e-07	3.72343e-09	4.21133e-07	3.62153e-09	4.34126e-07	3.4777e-09	4.21696e-07	-9.48857e-11
4.61531e-07	4.88961e-09	4.48739e-07	8.68195e-10	4.47096e-07	3.7302e-09	4.40276e-07	3.5594e-09	4.53859e-07	3.61136e-09	4.40864e-07	4.67044e-11
4.81598e-07	4.88975e-09	4.68249e-07	8.11194e-10	4.66535e-07	3.73148e-09	4.59418e-07	3.39451e-09	4.73592e-07	3.55018e-09	4.60032e-07	1.07679e-10
5.01664e-07	4.90913e-09	4.8776e-07	6.59154e-10	4.85974e-07	3.35157e-09	4.7856e-07	3.60903e-09	4.93325e-07	3.66318e-09	4.792e-07	1.45768e-10
5.21731e-07	4.54483e-09	5.0727e-07	7.1484e-10	5.05413e-07	3.71649e-09	4.97703e-07	3.56147e-09	5.13058e-07	3.75906e-09	4.98368e-07	6.00033e-11
5.41797e-07	2.44509e-09	5.26781e-07	7.43961e-10	5.24852e-07	4.04809e-09	5.16845e-07	3.44499e-09	5.32791e-07	3.6914e-09	5.17536e-07	2.01693e-10
5.61864e-07	6.9681e-10	-	-	5.44291e-07	4.02946e-09	5.35988e-07	2.4551e-09	5.52524e-07	3.44923e-09	5.36704e-07	1.47292e-10
5.81931e-07	6.69367e-10	-	-	5.6373e-07	4.09661e-09	5.5513e-07	5.00597e-10	5.72257e-07	3.54984e-09	5.55872e-07	1.97714e-10
6.01997e-07	1.04325e-09	-	-	5.83169e-07	4.12079e-09	5.74272e-07	2.08675e-10	5.9199e-07	3.32603e-09	5.7504e-07	7.16066e-11
-	-	-	-	6.02608e-07	3.95378e-09	5.93415e-07	3.00032e-10	6.11723e-07	3.49842e-09	5.94208e-07	3.01342e-10
-	-	-	-	6.22047e-07	3.96624e-09	6.12557e-07	1.42463e-10	6.31456e-07	3.82315e-09	-	-
-	-	-	-	6.41486e-07	3.8708e-09	6.317e-07	-9.58188e-11	6.51189e-07	3.94595e-09	-	-
-	-	-	-	6.60925e-07	3.67632e-09	6.50842e-07	5.59091e-11	6.70922e-07	1.87939e-09	-	-
-	-	-	-	6.80364e-07	2.27659e-09	-	-	6.90655e-07	4.65547e-10	-	-
-	-	-	-	6.99803e-07	6.24726e-10	-	-	7.10388e-07	-2.37611e-11	-	-
-	-	-	-	7.19241e-07	3.92932e-12	-	-	7.30121e-07	-1.85669e-10	-	-
-	-	-	-	7.3868e-07	5.75065e-11	-	-	7.49854e-07	-2.44415e-10	-	-
-	-	-	-	7.58119e-07	-4.1712e-11	-	-	7.69587e-07	-1.96393e-10	-	-
-	-	-	-	7.77558e-07	-7.75078e-11	-	-	-	-	-	-
-	-	-	-	7.96997e-07	1.47632e-10	-	-	-	-	-	-
-	-	-	-	8.16436e-07	1.74254e-10	-	-	-	-	-	-
-	-	-	-	8.35875e-07	3.55716e-10	-	-	-	-	-	-

## Sheet: Figure 2h
Lateral size distribution analysis of MPS NSs
Diameter, Mean (nm)	Frequency
121.85	0.0345
133.55	0.1379
145.25	0.1379
156.95	0.2069
168.65	0.1724
180.35	0.1379
192.05	0.069
203.75	0.0345
215.45	0.0345
227.15	0.0345

## Sheet: Figure 2i
Catalytic oxidation of DPBF by MPS NSs in the conditions of different pHs
Wavelength (nm)	pH7.4	pH6.0	pH5.0
300	0.69243	0.61196	0.52418
300.5	0.64997	0.59419	0.52445
301	0.6714	0.61161	0.48823
301.5	0.65566	0.53677	0.4762
302	0.65989	0.56379	0.50655
302.5	0.65472	0.54868	0.48231
303	0.64316	0.56312	0.45883
303.5	0.65299	0.56163	0.46192
304	0.64417	0.5648	0.484
304.5	0.65118	0.57554	0.47884
305	0.63417	0.58127	0.45126
305.5	0.63297	0.58375	0.45886
306	0.64058	0.57518	0.47229
306.5	0.64435	0.54984	0.45232
307	0.65859	0.57792	0.45488
307.5	0.64578	0.57018	0.46435
308	0.67365	0.54967	0.44307
308.5	0.66856	0.55232	0.43919
309	0.65364	0.57764	0.44836
309.5	0.64325	0.5691	0.43162
310	0.65557	0.5732	0.43059
310.5	0.68157	0.57434	0.44828
311	0.66201	0.56716	0.4111
311.5	0.69495	0.57719	0.45204
312	0.67488	0.55799	0.42942
312.5	0.67711	0.59175	0.45438
313	0.68745	0.55651	0.42806
313.5	0.70181	0.61318	0.4578
314	0.66019	0.60201	0.44623
314.5	0.68593	0.61337	0.4534
315	0.67224	0.59671	0.4365
315.5	0.68405	0.61801	0.42275
316	0.68381	0.58322	0.41828
316.5	0.69139	0.6119	0.44008
317	0.70099	0.61213	0.43087
317.5	0.70942	0.61094	0.42845
318	0.69281	0.59995	0.43431
318.5	0.71319	0.62535	0.43076
319	0.71329	0.59275	0.42832
319.5	0.68998	0.59281	0.41608
320	0.69197	0.60651	0.43444
320.5	0.67468	0.5776	0.41483
321	0.70177	0.59967	0.40435
321.5	0.6623	0.60109	0.39548
322	0.68352	0.60463	0.40821
322.5	0.68592	0.60102	0.41264
323	0.69472	0.59393	0.39976
323.5	0.67934	0.60943	0.41348
324	0.71599	0.6014	0.4219
324.5	0.68698	0.60351	0.40046
325	0.67923	0.59135	0.40038
325.5	0.70937	0.60724	0.40835
326	0.68195	0.59932	0.41466
326.5	0.69678	0.59197	0.40554
327	0.70096	0.59767	0.39804
327.5	0.68495	0.59671	0.39217
328	0.69288	0.61221	0.40591
328.5	0.67811	0.606	0.41004
329	0.68678	0.59554	0.38819
329.5	0.68846	0.59561	0.38304
330	0.68631	0.60435	0.40129
330.5	0.69974	0.59512	0.38995
331	0.68083	0.59684	0.39296
331.5	0.67923	0.5875	0.38435
332	0.67606	0.58579	0.39654
332.5	0.66306	0.58216	0.38405
333	0.67827	0.56967	0.38133
333.5	0.67535	0.59063	0.39395
334	0.647	0.56351	0.37555
334.5	0.64602	0.5553	0.37055
335	0.63972	0.55729	0.37313
335.5	0.63202	0.5437	0.35424
336	0.61292	0.53193	0.35926
336.5	0.60989	0.53646	0.35318
337	0.61494	0.5394	0.37274
337.5	0.61976	0.528	0.34302
338	0.57873	0.51975	0.34337
338.5	0.599	0.53115	0.35894
339	0.56229	0.51305	0.33696
339.5	0.56571	0.50026	0.34387
340	0.56343	0.49852	0.33496
340.5	0.56026	0.48748	0.3312
341	0.54166	0.48446	0.31618
341.5	0.53152	0.47213	0.3202
342	0.53873	0.46171	0.31609
342.5	0.52988	0.45788	0.31313
343	0.51953	0.45408	0.30541
343.5	0.50317	0.44063	0.30271
344	0.511	0.44061	0.30555
344.5	0.50399	0.4292	0.29962
345	0.50286	0.43424	0.30417
345.5	0.48947	0.42267	0.29063
346	0.48857	0.43197	0.29911
346.5	0.47622	0.41379	0.28566
347	0.48906	0.43729	0.28654
347.5	0.48097	0.42059	0.28473
348	0.47487	0.41325	0.27515
348.5	0.47602	0.40584	0.26789
349	0.46209	0.40837	0.27964
349.5	0.46961	0.40332	0.27701
350	0.45884	0.39828	0.27016
350.5	0.45995	0.40346	0.26036
351	0.45403	0.38777	0.26456
351.5	0.45233	0.39181	0.26512
352	0.45012	0.38293	0.25404
352.5	0.44851	0.38736	0.26146
353	0.45709	0.39164	0.26254
353.5	0.43936	0.37938	0.25606
354	0.44361	0.39047	0.24832
354.5	0.44968	0.39223	0.25006
355	0.43398	0.37664	0.25763
355.5	0.44452	0.37288	0.25675
356	0.42954	0.37771	0.24274
356.5	0.43447	0.37992	0.24423
357	0.44673	0.38053	0.2485
357.5	0.44602	0.38587	0.24609
358	0.4331	0.3845	0.24067
358.5	0.43886	0.38316	0.24646
359	0.44234	0.37194	0.24479
359.5	0.43721	0.36902	0.23467
360	0.43986	0.37097	0.2343
360.5	0.43172	0.36537	0.24256
361	0.43495	0.37844	0.23601
361.5	0.44161	0.37814	0.23417
362	0.4426	0.39173	0.24351
362.5	0.45273	0.38869	0.23161
363	0.46754	0.40128	0.24626
363.5	0.44785	0.38626	0.24121
364	0.46415	0.39514	0.23989
364.5	0.46049	0.39825	0.24168
365	0.47889	0.40209	0.23587
365.5	0.47294	0.40156	0.23905
366	0.47969	0.41503	0.23535
366.5	0.50898	0.41602	0.24948
367	0.5047	0.41344	0.24494
367.5	0.5022	0.41803	0.23527
368	0.50061	0.41754	0.2381
368.5	0.51342	0.42183	0.24529
369	0.51008	0.4271	0.25168
369.5	0.52085	0.44644	0.24556
370	0.52164	0.43716	0.24643
370.5	0.52777	0.45159	0.25921
371	0.53462	0.44164	0.25143
371.5	0.54898	0.45413	0.25955
372	0.55109	0.45592	0.25707
372.5	0.56266	0.47743	0.26377
373	0.57062	0.47476	0.26523
373.5	0.5631	0.46779	0.26454
374	0.56847	0.48299	0.25991
374.5	0.58939	0.49628	0.26258
375	0.58758	0.49102	0.26689
375.5	0.59541	0.50155	0.27167
376	0.612	0.51768	0.27963
376.5	0.61651	0.52262	0.28208
377	0.63675	0.51642	0.27917
377.5	0.63291	0.53391	0.28141
378	0.64514	0.54025	0.27901
378.5	0.66103	0.55338	0.29368
379	0.65613	0.55658	0.29103
379.5	0.66412	0.55889	0.29397
380	0.68535	0.55651	0.29859
380.5	0.68749	0.57454	0.28821
381	0.69663	0.58122	0.29454
381.5	0.72446	0.6021	0.31529
382	0.74002	0.60403	0.31104
382.5	0.73903	0.61087	0.31342
383	0.75261	0.6269	0.32197
383.5	0.75957	0.62402	0.32367
384	0.77339	0.63113	0.32499
384.5	0.78219	0.6466	0.33734
385	0.76875	0.64278	0.32506
385.5	0.80335	0.65567	0.33794
386	0.80711	0.67077	0.33556
386.5	0.83102	0.6803	0.34223
387	0.82369	0.68533	0.34763
387.5	0.84212	0.70303	0.3449
388	0.85182	0.70135	0.34339
388.5	0.86921	0.70429	0.34688
389	0.87557	0.70621	0.36046
389.5	0.8929	0.73969	0.36179
390	0.87501	0.74253	0.36845
390.5	0.91043	0.75962	0.377
391	0.90194	0.75368	0.37254
391.5	0.91899	0.77311	0.38362
392	0.93155	0.76961	0.38129
392.5	0.9406	0.79111	0.38774
393	0.9635	0.80242	0.39129
393.5	0.97717	0.80418	0.39842
394	0.97631	0.80683	0.39672
394.5	0.97853	0.8092	0.40169
395	0.99232	0.82703	0.39874
395.5	1.00804	0.84766	0.41549
396	1.02222	0.84353	0.41585
396.5	1.02094	0.85636	0.41732
397	1.03436	0.86458	0.42211
397.5	1.04069	0.86098	0.42938
398	1.0532	0.87703	0.43522
398.5	1.06441	0.88139	0.44192
399	1.07325	0.88814	0.43526
399.5	1.09495	0.90051	0.44827
400	1.09669	0.90802	0.43862
400.5	1.09873	0.91366	0.44283
401	1.1078	0.9135	0.45026
401.5	1.11835	0.91773	0.46337
402	1.1179	0.92281	0.45752
402.5	1.12064	0.94327	0.45569
403	1.12842	0.94611	0.46336
403.5	1.13755	0.95192	0.47354
404	1.13119	0.95474	0.46539
404.5	1.15407	0.95893	0.48089
405	1.1713	0.96746	0.48104
405.5	1.17054	0.96017	0.4839
406	1.18076	0.9943	0.48616
406.5	1.20296	0.98525	0.49538
407	1.19272	0.98022	0.4898
407.5	1.20658	0.99462	0.48638
408	1.20934	1.00631	0.50058
408.5	1.19813	1.00668	0.49266
409	1.20941	1.00911	0.5001
409.5	1.22155	1.01244	0.50077
410	1.23938	1.03064	0.51125
410.5	1.22322	1.02382	0.51832
411	1.23172	1.02776	0.50875
411.5	1.24905	1.03704	0.51725
412	1.25656	1.03925	0.51326
412.5	1.23767	1.04532	0.52199
413	1.25615	1.03881	0.51971
413.5	1.25959	1.05408	0.51634
414	1.25927	1.05659	0.52557
414.5	1.26883	1.06131	0.53292
415	1.26096	1.07336	0.52501
415.5	1.27106	1.06832	0.52954
416	1.27671	1.07705	0.53237
416.5	1.28224	1.08445	0.53921
417	1.26871	1.08978	0.53235
417.5	1.28407	1.0874	0.54364
418	1.288	1.08343	0.54157
418.5	1.30475	1.08345	0.54755
419	1.29326	1.08634	0.5443
419.5	1.29495	1.10265	0.55763
420	1.30434	1.08299	0.54378
420.5	1.29986	1.09846	0.54597
421	1.30234	1.1075	0.54529
421.5	1.29594	1.09607	0.54811
422	1.304	1.10143	0.5436
422.5	1.31049	1.10037	0.54438
423	1.30404	1.11279	0.54479
423.5	1.29548	1.10508	0.54959
424	1.29565	1.11161	0.54897
424.5	1.28975	1.09976	0.54843
425	1.29065	1.08893	0.541
425.5	1.29048	1.09415	0.54952
426	1.27899	1.09179	0.5473
426.5	1.28991	1.09408	0.54047
427	1.28744	1.09247	0.54324
427.5	1.28239	1.09149	0.53992
428	1.2642	1.07918	0.53666
428.5	1.26602	1.08561	0.54123
429	1.25227	1.08245	0.535
429.5	1.25303	1.07458	0.53925
430	1.25361	1.06904	0.53332
430.5	1.23854	1.06699	0.53017
431	1.23982	1.06238	0.52798
431.5	1.23226	1.06141	0.52609
432	1.2143	1.05691	0.52618
432.5	1.22568	1.05076	0.5223
433	1.21196	1.03776	0.52068
433.5	1.20707	1.04011	0.52154
434	1.19383	1.0397	0.51778
434.5	1.18746	1.02765	0.51248
435	1.18311	1.02297	0.51003
435.5	1.17915	1.01716	0.50441
436	1.18272	1.01478	0.50801
436.5	1.17193	1.0126	0.50074
437	1.16153	1.00298	0.49976
437.5	1.16462	1.00926	0.50189
438	1.14467	0.99727	0.49582
438.5	1.14281	0.99529	0.4981
439	1.14188	0.99637	0.49078
439.5	1.13761	0.98388	0.48914
440	1.13731	0.99216	0.48986
440.5	1.13419	0.97835	0.48546
441	1.12655	0.98473	0.48794
441.5	1.12212	0.97749	0.48847
442	1.11255	0.97492	0.48141
442.5	1.1105	0.96893	0.4812
443	1.09867	0.96609	0.47707
443.5	1.10001	0.96202	0.4764
444	1.0945	0.95687	0.4699
444.5	1.10462	0.9575	0.47517
445	1.08529	0.95096	0.46836
445.5	1.08043	0.94781	0.46463
446	1.07604	0.95032	0.46957
446.5	1.0733	0.95183	0.45885
447	1.06451	0.93869	0.45599
447.5	1.05708	0.93197	0.45692
448	1.05302	0.93321	0.45204
448.5	1.04439	0.91857	0.45
449	1.04353	0.91297	0.44056
449.5	1.03352	0.91773	0.44453
450	1.01873	0.90335	0.43789
450.5	1.02107	0.90671	0.43534
451	1.00687	0.89154	0.43165
451.5	0.99665	0.89091	0.42234
452	0.9914	0.88024	0.41944
452.5	0.97893	0.87281	0.41585
453	0.96853	0.86481	0.40877
453.5	0.95689	0.85702	0.40424
454	0.95101	0.84613	0.39599
454.5	0.93759	0.83901	0.38975
455	0.91885	0.82501	0.38508
455.5	0.90584	0.81946	0.37774
456	0.89193	0.80672	0.36848
456.5	0.87939	0.79873	0.36482
457	0.85884	0.78806	0.35697
457.5	0.84614	0.76673	0.34392
458	0.83556	0.75902	0.34246
458.5	0.82506	0.7432	0.33133
459	0.80252	0.72333	0.32493
459.5	0.78406	0.71387	0.31785
460	0.75634	0.69478	0.30359
460.5	0.74287	0.67958	0.30201
461	0.72195	0.66316	0.28962
461.5	0.70264	0.64282	0.28291
462	0.67845	0.62803	0.27598
462.5	0.65906	0.61388	0.26661
463	0.63519	0.59246	0.2558
463.5	0.61943	0.57851	0.25338
464	0.59595	0.56137	0.24501
464.5	0.58061	0.53987	0.23793
465	0.558	0.52377	0.23203
465.5	0.54224	0.5073	0.22359
466	0.51981	0.48885	0.21557
466.5	0.50078	0.46952	0.21107
467	0.48295	0.45551	0.20387
467.5	0.46681	0.43888	0.19893
468	0.44576	0.41952	0.19386
468.5	0.42528	0.4032	0.18381
469	0.41354	0.39027	0.18152
469.5	0.39767	0.37558	0.17572
470	0.38219	0.36336	0.16934
470.5	0.36685	0.34833	0.16498
471	0.34933	0.33621	0.1605
471.5	0.34166	0.32544	0.15777
472	0.32621	0.3102	0.15251
472.5	0.31254	0.30192	0.14947
473	0.30114	0.29311	0.14904
473.5	0.29331	0.27951	0.14064
474	0.28165	0.27445	0.14144
474.5	0.27839	0.26455	0.13923
475	0.2622	0.25466	0.13149
475.5	0.25559	0.2462	0.1297
476	0.24755	0.23976	0.12966
476.5	0.24104	0.23201	0.12561
477	0.23326	0.2253	0.12476
477.5	0.2247	0.21852	0.1194
478	0.2196	0.21196	0.1162
478.5	0.21214	0.20785	0.1172
479	0.20665	0.20162	0.11345
479.5	0.20104	0.19656	0.11383
480	0.19656	0.19273	0.11231
480.5	0.19333	0.18798	0.1131
481	0.18795	0.18635	0.11113
481.5	0.18244	0.17763	0.10461
482	0.17791	0.17432	0.10619
482.5	0.17678	0.17503	0.10717
483	0.16888	0.16989	0.1022
483.5	0.16844	0.16541	0.10583
484	0.16456	0.15944	0.1016
484.5	0.16298	0.15947	0.10335
485	0.15655	0.15565	0.09941
485.5	0.15635	0.15462	0.09814
486	0.15321	0.15073	0.10011
486.5	0.1496	0.14721	0.09642
487	0.14633	0.14539	0.09359
487.5	0.14142	0.14299	0.09169
488	0.14039	0.13931	0.0898
488.5	0.13762	0.13806	0.09368
489	0.13535	0.13325	0.09178
489.5	0.13503	0.13545	0.08736
490	0.13369	0.13255	0.0912
490.5	0.13313	0.12897	0.09274
491	0.12899	0.12915	0.08706
491.5	0.12803	0.12459	0.08628
492	0.12504	0.12342	0.08489
492.5	0.12461	0.12322	0.08509
493	0.11736	0.11947	0.08059
493.5	0.11701	0.11638	0.08217
494	0.11974	0.11636	0.07968
494.5	0.11635	0.11739	0.08063
495	0.11605	0.11411	0.08333
495.5	0.11533	0.11636	0.08042
496	0.11208	0.11364	0.07971
496.5	0.11014	0.112	0.07613
497	0.10897	0.10775	0.07801
497.5	0.10879	0.10928	0.07862
498	0.10669	0.10798	0.07719
498.5	0.10551	0.1056	0.07713
499	0.10523	0.10521	0.07839
499.5	0.10519	0.10519	0.07361
500	0.10138	0.10001	0.07442
500.5	0.10119	0.10215	0.07423
501	0.09963	0.10399	0.07405
501.5	0.10048	0.09759	0.06958
502	0.102	0.10161	0.07681
502.5	0.09671	0.1026	0.07438
503	0.09437	0.09699	0.07163
503.5	0.09768	0.09566	0.07226
504	0.0922	0.09674	0.07093
504.5	0.09694	0.09627	0.07115
505	0.09092	0.09319	0.06749
505.5	0.09051	0.09086	0.07041
506	0.09229	0.09	0.06969
506.5	0.08916	0.08855	0.06646
507	0.09182	0.09239	0.06899
507.5	0.08846	0.08918	0.06711
508	0.08978	0.08858	0.06895
508.5	0.0875	0.08714	0.0674
509	0.08594	0.08542	0.06761
509.5	0.08655	0.08654	0.06736
510	0.08642	0.08744	0.06604
510.5	0.08547	0.08622	0.06558
511	0.0808	0.08297	0.06462
511.5	0.08458	0.08401	0.06227
512	0.08036	0.0808	0.06551
512.5	0.08246	0.08377	0.06169
513	0.07947	0.08303	0.06403
513.5	0.08384	0.0831	0.06314
514	0.08131	0.08137	0.06119
514.5	0.07823	0.07865	0.06019
515	0.08299	0.0862	0.06586
515.5	0.07888	0.07999	0.0629
516	0.07766	0.07547	0.05943
516.5	0.07827	0.0761	0.06033
517	0.07385	0.0766	0.06048
517.5	0.07449	0.07686	0.05828
518	0.07486	0.07685	0.05907
518.5	0.07439	0.07542	0.05781
519	0.073	0.07451	0.0587
519.5	0.07494	0.07625	0.05975
520	0.07333	0.07267	0.05698
520.5	0.07216	0.07272	0.05774
521	0.07553	0.07437	0.05915
521.5	0.07196	0.07085	0.05858
522	0.07358	0.07312	0.05816
522.5	0.0734	0.06997	0.05573
523	0.07187	0.07479	0.05249
523.5	0.07071	0.07074	0.05649
524	0.07018	0.07125	0.05555
524.5	0.06943	0.06711	0.05891
525	0.07231	0.07083	0.05709
525.5	0.06673	0.06855	0.05518
526	0.06854	0.06858	0.05823
526.5	0.06545	0.06617	0.0547
527	0.06651	0.0676	0.05564
527.5	0.0676	0.06817	0.05351
528	0.06466	0.06507	0.05459
528.5	0.06521	0.06648	0.05498
529	0.0647	0.06247	0.05262
529.5	0.06759	0.06476	0.05383
530	0.06626	0.06708	0.05375
530.5	0.06644	0.06614	0.05251
531	0.0644	0.06261	0.05031
531.5	0.06493	0.06546	0.05529
532	0.06624	0.06468	0.05329
532.5	0.06349	0.06298	0.05543
533	0.06483	0.06343	0.05125
533.5	0.05926	0.06431	0.05191
534	0.06152	0.06337	0.05114
534.5	0.0644	0.06435	0.05356
535	0.06305	0.06145	0.05262
535.5	0.05838	0.05875	0.04803
536	0.0565	0.05714	0.04713
536.5	0.06307	0.0614	0.05164
537	0.06029	0.05983	0.05125
537.5	0.05937	0.0572	0.05
538	0.06066	0.05858	0.04809
538.5	0.06011	0.05867	0.04926
539	0.0572	0.06003	0.04757
539.5	0.05481	0.05467	0.0452
540	0.05805	0.0581	0.04935
540.5	0.05755	0.05769	0.04812
541	0.05637	0.05695	0.04921
541.5	0.05268	0.05519	0.04483
542	0.05226	0.05471	0.04439
542.5	0.05789	0.05824	0.04811
543	0.05751	0.05454	0.04536
543.5	0.05431	0.05563	0.04538
544	0.05551	0.05574	0.04359
544.5	0.05091	0.05417	0.04544
545	0.05382	0.05389	0.04766
545.5	0.05732	0.0543	0.04727
546	0.05296	0.05411	0.04843
546.5	0.05138	0.05256	0.04291
547	0.05485	0.05397	0.04635
547.5	0.05213	0.05364	0.04246
548	0.05395	0.05294	0.04526
548.5	0.05355	0.05302	0.04442
549	0.05208	0.05129	0.04585
549.5	0.05064	0.05247	0.04475
550	0.05274	0.05152	0.04375
550.5	0.05216	0.0541	0.04495
551	0.05034	0.05151	0.04127
551.5	0.0503	0.04971	0.04194
552	0.04834	0.04864	0.04008
552.5	0.0504	0.04901	0.0434
553	0.04965	0.05185	0.04017
553.5	0.05022	0.04861	0.0436
554	0.04975	0.05159	0.04241
554.5	0.04715	0.04777	0.04181
555	0.0494	0.05089	0.04439
555.5	0.04586	0.04955	0.03931
556	0.0481	0.04815	0.04039
556.5	0.04767	0.04975	0.04011
557	0.04726	0.04776	0.04112
557.5	0.04696	0.04721	0.04127
558	0.04637	0.04784	0.04117
558.5	0.04612	0.04503	0.04023
559	0.04731	0.04502	0.04062
559.5	0.04493	0.04569	0.03953
560	0.04729	0.04671	0.04064
560.5	0.04689	0.04704	0.03963
561	0.04501	0.04648	0.03853
561.5	0.04579	0.04531	0.03907
562	0.04307	0.04528	0.0393
562.5	0.04534	0.04835	0.0397
563	0.04449	0.04491	0.03946
563.5	0.04516	0.04551	0.03773
564	0.04388	0.04553	0.03736
564.5	0.04365	0.04234	0.03879
565	0.04603	0.04432	0.04072
565.5	0.04363	0.04408	0.03937
566	0.04309	0.0446	0.03734
566.5	0.04109	0.04187	0.03566
567	0.04065	0.0433	0.03616
567.5	0.04239	0.04368	0.0377
568	0.03929	0.04268	0.03514
568.5	0.0395	0.04167	0.03832
569	0.04241	0.03951	0.03492
569.5	0.04281	0.04327	0.03608
570	0.04043	0.04106	0.03386
570.5	0.04133	0.04144	0.03615
571	0.03995	0.03995	0.03496
571.5	0.04126	0.04136	0.03682
572	0.03948	0.03929	0.03509
572.5	0.04018	0.04321	0.03735
573	0.04056	0.04022	0.03497
573.5	0.03971	0.04341	0.03543
574	0.04108	0.04146	0.03572
574.5	0.04102	0.0391	0.03241
575	0.04022	0.03877	0.03409
575.5	0.03984	0.04033	0.03452
576	0.03689	0.03678	0.03228
576.5	0.03845	0.0402	0.03384
577	0.03763	0.04177	0.03381
577.5	0.03827	0.03775	0.03485
578	0.03657	0.03813	0.03169
578.5	0.03914	0.03942	0.03484
579	0.03526	0.03739	0.03227
579.5	0.0375	0.03626	0.03251
580	0.03561	0.0376	0.03416
580.5	0.03758	0.0377	0.03342
581	0.03925	0.04132	0.0362
581.5	0.03821	0.03724	0.03394
582	0.04004	0.04039	0.03416
582.5	0.03489	0.03609	0.03258
583	0.03668	0.03625	0.03234
583.5	0.03587	0.03415	0.03295
584	0.03568	0.03272	0.03049
584.5	0.03699	0.03722	0.03242
585	0.03648	0.03685	0.03379
585.5	0.03484	0.03387	0.03189
586	0.03482	0.03602	0.03307
586.5	0.03479	0.03521	0.03291
587	0.03499	0.03511	0.02994
587.5	0.03431	0.03519	0.03077
588	0.0338	0.03556	0.03156
588.5	0.03569	0.03565	0.03
589	0.03408	0.03642	0.03199
589.5	0.03557	0.033	0.03211
590	0.03432	0.03498	0.03118
590.5	0.03384	0.03464	0.02889
591	0.03436	0.03459	0.03058
591.5	0.0319	0.03189	0.02871
592	0.03384	0.03349	0.03028
592.5	0.03378	0.03355	0.02996
593	0.03475	0.03584	0.03262
593.5	0.03444	0.03566	0.0338
594	0.0332	0.03319	0.02913
594.5	0.03489	0.03367	0.03113
595	0.03346	0.03108	0.02904
595.5	0.03152	0.03084	0.02846
596	0.03005	0.03133	0.02695
596.5	0.03307	0.03082	0.02604
597	0.03089	0.03169	0.03112
597.5	0.03167	0.03087	0.0288
598	0.0313	0.0316	0.02658
598.5	0.03381	0.0317	0.03003
599	0.03089	0.03053	0.02981
599.5	0.02985	0.03207	0.02683
600	0.02995	0.03266	0.02806

## Sheet: Figure 3b
Quantitative analysis of biofilm biomass for S. aureus (log10 CFU per titanium plate)							Quantitative analysis of biofilm biomass for E. coli (log10 CFU per titanium plate)
Control	Ant	MPS1	MPS2				Control	Ant	MPS1	MPS2
4.99123	4.23553	3.83251	3.17026				5.22531	4.40312	3.90849	3.19312
5.19033	4.37107	3.98227	2.97772				5.08279	4.19312	3.85733	2.98227
5.32634	4.29667	3.91381	2.89209				4.94939	4.08279	3.74819	2.83251

## Sheet: Figure 3f
S. aureus PI positive rate (%)									E.coli PI positive rate (%)
Control	Ant	MPS1	MPS2						Control	Ant	MPS1	MPS2
10.9	20.7	40.5	62.7						2.63	24.1	64.6	83.2
9.96	22.5	39.4	61.5						3.36	25.3	56.9	81.3
12.9	17.9	42.9	63						1.79	23.8	62.8	75.9

## Sheet: Figure 3g
S. aureus ROS positive rate (%)									E.coli ROS positive rate (%)
Control	Ant	MPS1	MPS2						Control	Ant	MPS1	MPS2
5.84	10.1	12.3	19.8						2.58	5.24	8.39	13.7
5.49	9.29	12.1	20.8						2.88	6.59	9.18	13.9
4.94	9.42	12.9	20.3						3.75	4.95	8.49	15.6

## Sheet: Figure 5c
CCR7+CD206- cells in all cells (%)							M1(CCR7+ cells)/M2 (CD206+ cells) macrophage (%)
Control	Van	MPS1	MPS2				Control	Van	MPS1	MPS2
8.92	14.9	25.9	41.6				1.18966	2.72055	4.45518	8.73574
8.72	13.6	26.6	39.7				1.24417	2.2467	4.33028	8.05054
11.2	15.5	24.7	40.3				1.88458	2.4429	3.92366	7.74744

## Sheet: Figure 5d
TNFα (pg mL-1)						IL1β (pg mL-1)						IL6 (pg mL-1)						IL12 (pg mL-1)
Control	Van	MPS1	MPS2			Control	Van	MPS1	MPS2			Control	Van	MPS1	MPS2			Control	Van	MPS1	MPS2
55.9608	168.207	349.009	426.263			2.79209	12.0357	33.0901	56.9012			26.3603	84.9189	132.086	226.144			6.10997	25.8235	51.3371	93.627
71.8652	128.126	337.897	483.919			5.59605	17.959	27.2386	52.8933			21.2259	72.1335	148.15	215.038			8.48271	28.3981	62.0239	84.5702
47.8377	144.19	312.911	475.031			4.08873	10.1687	36.1003	48.8765			15.5553	92.7305	156.186	238.941			12.4679	19.5345	58.6363	97.4358

## Sheet: Figure 5g
S. aureus phagocytosis rate (%)									E.coli phagocytosis rate (%)
Control	Van	MPS1	MPS2						Control	Van	MPS1	MPS2
3.49	11.3	20	42.7						8.08	19.8	38.1	55.1
5.09	12.1	21	42.4						6.63	22.6	39.8	56.8
3.26	14.9	22.5	40.3						6.77	19.5	37.9	52.9

[truncated: 21 more sheets: Figure 6b-c, Figure 6d, Figure 6e, Figure 6l, Figure 6m, Figure 6n, Figure 7b-c, Figure 7d, Figure 7e, Figure 7j, Figure 7l, Figure 7m, Figure 7n, Supplementary Figure S1, Supplementary Figure S2, Supplementary Figure S4, Supplementary Figure S6, Supplementary Figure S11, Supplementary Figure S13, Supplementary Figure S14 …]
